# Supplementary material for: Diagnostic Value of Serum CFL1 and TAGLN2 for Non-Metastatic Gastric Cancer: A Retrospective and Prospective Real-World Study
Source: Cancers (Basel). 2026 May 14;18(10):1598. doi: 10.3390/cancers18101598 (PMC13204270; doi:10.3390/cancers18101598)
Supplement: Supplementary file 1 [file cancers-18-01598-s001.zip]

Archive with 1 entries (1 files):
- cancers-4274610-supplementary.pdf
